# Supplementary material for: Health risk assessment of heavy metals on PM2.5 in Tehran air, Iran
Source: Data Brief. 2018 Jan 31;17:347–55. doi: 10.1016/j.dib.2018.01.018 (PMC5988319; doi:10.1016/j.dib.2018.01.018)
Supplement: Supplementary file 2 — Supplementary material. [file mmc2.xlsx]

## Sheet: Data
	Spring			Summer			Autumn			Winter			average
	urban	traffic	suburban	urban	traffic	suburban	urban	traffic	suburban	urban	traffic	suburban	urban	traffic	suburban
Al	2.02	1.62	1.48	2.89	2.28	2.16	1.61	1.84	1.36	1.86	1.29	0.88	2.095	1.7575	1.47
Fe	1.79	1.44	1.06	1.84	1.27	0.62	0.95	0.94	0.64	1.31	1.12	0.71	1.4725	1.1925	0.7575
As	0.03	0.02	0.007	0.03	0.023	0.005	0.031	0.036	0.007	0.06	0.03	0.031	0.03775	0.02725	0.0125
Cd	0.048	0.05	0.002	0.015	0.028	0.002	0.021	0.032	0.002	0.034	0.031	0.02	0.0295	0.03525	0.0065
Cr	0.07	0.08	0.02	0.08	0.08	0.025	0.14	0.11	0.072	0.07	0.07	0.081	0.09	0.085	0.0495
Cu	0.28	0.15	0.039	0.23	0.13	0.04	0.18	0.22	0.037	0.34	0.11	0.04	0.2575	0.1525	0.039
Mn	0.09	0.11	0.12	0.07	0.06	0.05	0.05	0.04	0.043	0.07	0.03	0.032	0.07	0.06	0.06125
Ni	0.03	0.04	0.014	0.05	0.02	0.023	0.037	0.04	0.02	0.032	0.057	0.028	0.03725	0.03925	0.02125
Pb	0.12	0.16	0.13	0.09	0.16	0.04	0.15	0.013	0.13	0.19	0.02	0.05	0.1375	0.08825	0.0875
V	0.03	0.05	0.019	0.041	0.05	0.013	0.05	0.05	0.03	0.04	0.05	0.02	0.04025	0.05	0.0205
Zn	0.09	0.17	0.018	0.15	0.22	0.021	0.16	0.19	0.32	0.19	0.12	0.08	0.1475	0.175	0.10975
